# Supplementary material for: Characterization of the Moroccan Barley Germplasm Preserved in the Polish Genebank as a First Step towards Selecting Forms with Increased Drought Tolerance
Source: Int J Mol Sci. 2023 Nov 15;24(22):16350. doi: 10.3390/ijms242216350 (PMC10671370; doi:10.3390/ijms242216350)
Supplement: Supplementary file 1 [file ijms-24-16350-s001.zip]

Archive with 11 entries (11 files):
- Supplement/Figure S1.html
- Supplement/Figure S2.png
- Supplement/Figure S3.html
- Supplement/Figure S4.png
- Supplement/Figure S5.html
- Supplement/Figure S6.html
- Supplement/Figure S7.html
- Supplement/Figures S.pdf
- Supplement/Table S1-S5 and S7.pdf
- Supplement/Table S6.xlsx
- Supplement/Tables S.pdf
