# Supplementary material for: Characterization of the Moroccan Barley Germplasm Preserved in the Polish Genebank as a First Step towards Selecting Forms with Increased Drought Tolerance
Source: Int J Mol Sci. 2023 Nov 15;24(22):16350. doi: 10.3390/ijms242216350 (PMC10671370; doi:10.3390/ijms242216350)
Supplement: Supplementary file 1 [file ijms-24-16350-s001.zip › Supplement/Table S6.xlsx]

## Sheet: Table 1
Table S3 Proximity matrix (Jaccard coefficient) of 63 Morrocan barley accessions based on DArTSeq SNP data.
Proximity matrix (Jaccard coefficient)
	40414	40672	40777	40979	40980	40981	40982	40983	42378	42379	42380	42593	42594	42595	42694	42735	42736	42737	42738	42739	42740	42741	42742	42743	42744	42745	42747	42748	42749	42750	42751	42752	42753	42754	42755	42756	42757	42759	42760	42761	42762	42763	42764	42765	42766	42767	42772	42969	42983
40414	0	0.677184	0.493109	0.530737	0.480796	0.461353	0.509888	0.43027	0.677962	0.676075	0.676075	0.38453	0.417151	0.684629	0.677012	0.610319	0.632328	0.41446	0.409634	0.408673	0.415385	0.437302	0.424804	0.430224	0.410553	0.406773	0.410954	0.422967	0.483751	0.40959	0.416487	0.423466	0.429443	0.418714	0.416183	0.491116	0.426212	0.404428	0.399927	0.518447	0.426189	0.39729	0.415007	0.405259	0.408911	0.395264	0.417873	0.403095	0.42183
40672	0.677184	0	0.598764	0.567875	0.603248	0.630749	0.606527	0.648871	0.467836	0.465439	0.465439	0.681525	0.65245	0.48028	0.467412	0.59375	0.469596	0.626298	0.628281	0.645343	0.63656	0.618667	0.626766	0.639582	0.626406	0.636946	0.625437	0.626233	0.581155	0.646039	0.639271	0.637991	0.636121	0.623552	0.629739	0.583649	0.635175	0.641494	0.649378	0.550407	0.620561	0.627988	0.631496	0.623065	0.619111	0.618984	0.622774	0.638807	0.627651
40777	0.493109	0.598764	0	0.306585	0.397265	0.438662	0.397938	0.443406	0.685133	0.683002	0.683002	0.492507	0.456231	0.691754	0.683889	0.60972	0.596198	0.432442	0.420906	0.435072	0.460186	0.405696	0.431568	0.451468	0.426144	0.436288	0.429861	0.419467	0.431239	0.457359	0.433872	0.450327	0.451115	0.418067	0.423373	0.447492	0.433518	0.434981	0.460437	0.422605	0.423156	0.425235	0.437649	0.433471	0.414092	0.399859	0.420574	0.451557	0.433125
40979	0.530737	0.567875	0.306585	0	0.397727	0.418964	0.407519	0.46805	0.687313	0.685557	0.685557	0.52086	0.49375	0.694092	0.685764	0.555789	0.569681	0.471921	0.458403	0.468035	0.489708	0.44474	0.467657	0.486908	0.463763	0.479497	0.457105	0.465477	0.41363	0.486415	0.471847	0.483146	0.484339	0.454301	0.465038	0.440924	0.470784	0.473649	0.494595	0.404417	0.46372	0.467178	0.481013	0.481881	0.453276	0.4501	0.454607	0.497032	0.470432
40980	0.480796	0.603248	0.397265	0.397727	0	0.429505	0.389025	0.34241	0.677769	0.675914	0.675914	0.462014	0.353464	0.684994	0.676151	0.581028	0.585549	0.431795	0.430074	0.433889	0.447961	0.420265	0.425428	0.452672	0.423753	0.448192	0.421963	0.412531	0.424629	0.444561	0.442985	0.442308	0.44746	0.400215	0.430384	0.43539	0.438897	0.436016	0.447268	0.437583	0.440345	0.429476	0.438144	0.436093	0.417105	0.416843	0.420885	0.445694	0.426408
40981	0.461353	0.630749	0.438662	0.418964	0.429505	0	0.475785	0.446941	0.680449	0.678626	0.678626	0.459993	0.43504	0.687531	0.67953	0.602253	0.614242	0.433813	0.407876	0.421555	0.443321	0.413698	0.428621	0.450709	0.436207	0.447884	0.42688	0.430096	0.455154	0.445908	0.432553	0.437738	0.43964	0.433183	0.427524	0.461181	0.434903	0.429225	0.445364	0.448613	0.448592	0.43427	0.431011	0.437521	0.406632	0.409664	0.426927	0.442703	0.425784
40982	0.509888	0.606527	0.397938	0.407519	0.389025	0.475785	0	0.460625	0.684835	0.68305	0.68305	0.395431	0.480228	0.691093	0.6826	0.592724	0.588219	0.454911	0.468499	0.458462	0.464554	0.443323	0.455156	0.466938	0.446895	0.462006	0.458939	0.456558	0.440576	0.465921	0.468688	0.468845	0.464936	0.43167	0.461226	0.449818	0.45513	0.45682	0.474019	0.45308	0.459947	0.453496	0.466424	0.473318	0.442002	0.442935	0.440562	0.482005	0.44898
40983	0.43027	0.648871	0.443406	0.46805	0.34241	0.446941	0.460625	0	0.670793	0.669223	0.669223	0.387097	0.293635	0.678323	0.670182	0.622376	0.620492	0.391603	0.387628	0.377894	0.398524	0.393449	0.384699	0.392027	0.380323	0.396419	0.384785	0.380431	0.437761	0.393884	0.393621	0.399927	0.420446	0.348006	0.391256	0.452177	0.403413	0.397488	0.403566	0.468254	0.405376	0.386255	0.40093	0.402518	0.377055	0.370575	0.382375	0.389033	0.387748
42378	0.677962	0.467836	0.685133	0.687313	0.677769	0.680449	0.684835	0.670793	0	0.00837112	0.00837112	0.666404	0.677757	0.0460195	0.0128517	0.642103	0.465811	0.672284	0.676218	0.675198	0.668878	0.673206	0.66901	0.667461	0.675085	0.677285	0.676409	0.672293	0.679438	0.677174	0.67711	0.676609	0.681676	0.673298	0.67644	0.681564	0.683104	0.683727	0.675039	0.685891	0.673395	0.676417	0.68169	0.673062	0.678968	0.673262	0.669469	0.670283	0.664209
42379	0.676075	0.465439	0.683002	0.685557	0.675914	0.678626	0.68305	0.669223	0.00837112	0	0	0.664468	0.675875	0.0382015	0.00524292	0.640455	0.462423	0.67109	0.675033	0.673642	0.667288	0.671332	0.667799	0.665514	0.673203	0.675754	0.675223	0.671097	0.678626	0.675982	0.675591	0.675072	0.679822	0.672097	0.674901	0.680764	0.681948	0.682213	0.673496	0.684799	0.671863	0.674882	0.679866	0.671179	0.677461	0.67172	0.667898	0.668704	0.662966
42380	0.676075	0.465439	0.683002	0.685557	0.675914	0.678626	0.68305	0.669223	0.00837112	0	0	0.664468	0.675875	0.0382015	0.00524292	0.640455	0.462423	0.67109	0.675033	0.673642	0.667288	0.671332	0.667799	0.665514	0.673203	0.675754	0.675223	0.671097	0.678626	0.675982	0.675591	0.675072	0.679822	0.672097	0.674901	0.680764	0.681948	0.682213	0.673496	0.684799	0.671863	0.674882	0.679866	0.671179	0.677461	0.67172	0.667898	0.668704	0.662966
42593	0.38453	0.681525	0.492507	0.52086	0.462014	0.459993	0.395431	0.387097	0.666404	0.664468	0.664468	0	0.379374	0.673338	0.66579	0.621646	0.642977	0.398138	0.401802	0.369735	0.386859	0.410683	0.404004	0.383339	0.391745	0.40354	0.399059	0.39121	0.461565	0.387583	0.391492	0.396	0.408501	0.384137	0.383798	0.473295	0.405259	0.387001	0.387368	0.504331	0.412265	0.388261	0.429518	0.410028	0.383225	0.395022	0.389719	0.391033	0.386214
42594	0.417151	0.65245	0.456231	0.49375	0.353464	0.43504	0.480228	0.293635	0.677757	0.675875	0.675875	0.379374	0	0.684413	0.676463	0.628955	0.621281	0.361961	0.357569	0.369981	0.372703	0.372949	0.377013	0.375839	0.351271	0.376249	0.364955	0.3631	0.42957	0.376536	0.378932	0.373794	0.390906	0.326601	0.371514	0.434466	0.374492	0.364253	0.388317	0.450318	0.36554	0.360344	0.37359	0.356403	0.343773	0.34742	0.358159	0.371536	0.365563
42595	0.684629	0.48028	0.691754	0.694092	0.684994	0.687531	0.691093	0.678323	0.0460195	0.0382015	0.0382015	0.673338	0.684413	0	0.0430831	0.650818	0.478083	0.679666	0.683876	0.682298	0.676166	0.679869	0.676837	0.674767	0.682096	0.6846	0.683741	0.68002	0.687204	0.684872	0.684037	0.683282	0.687532	0.680726	0.683793	0.688911	0.690241	0.690928	0.682085	0.692959	0.680405	0.683418	0.687124	0.679757	0.686161	0.680651	0.677014	0.677861	0.672578
42694	0.677012	0.467412	0.683889	0.685764	0.676151	0.67953	0.6826	0.670182	0.0128517	0.00524292	0.00524292	0.66579	0.676463	0.0430831	0	0.641826	0.464505	0.672029	0.675965	0.674591	0.66826	0.67261	0.668752	0.66649	0.67414	0.675994	0.67581	0.672037	0.679192	0.676919	0.676516	0.676008	0.68074	0.673042	0.675839	0.681657	0.682857	0.682786	0.674437	0.685006	0.67211	0.675471	0.680092	0.672118	0.677694	0.673007	0.668858	0.669669	0.663943
42735	0.610319	0.59375	0.60972	0.555789	0.581028	0.602253	0.592724	0.622376	0.642103	0.640455	0.640455	0.621646	0.628955	0.650818	0.641826	0	0.522847	0.640944	0.640822	0.630585	0.632194	0.639373	0.637507	0.630272	0.627886	0.638323	0.639764	0.637719	0.553818	0.641968	0.645227	0.644686	0.637411	0.632484	0.63604	0.580587	0.641975	0.632794	0.630422	0.567847	0.633918	0.634507	0.642568	0.644974	0.63716	0.629466	0.628384	0.638368	0.630486
42736	0.632328	0.469596	0.596198	0.569681	0.585549	0.614242	0.588219	0.620492	0.465811	0.462423	0.462423	0.642977	0.621281	0.478083	0.464505	0.522847	0	0.612025	0.616021	0.618842	0.613202	0.606636	0.609735	0.609777	0.610857	0.611876	0.613337	0.608374	0.568491	0.624428	0.617389	0.61853	0.619686	0.606505	0.614347	0.567926	0.619088	0.619775	0.618789	0.561155	0.605068	0.612496	0.614583	0.617581	0.614557	0.608857	0.605248	0.615296	0.613337
42737	0.41446	0.626298	0.432442	0.471921	0.431795	0.433813	0.454911	0.391603	0.672284	0.67109	0.67109	0.398138	0.361961	0.679666	0.672029	0.640944	0.612025	0	0.26328	0.285603	0.302308	0.287278	0.278075	0.309805	0.24354	0.312027	0.285111	0.261372	0.359555	0.294344	0.276205	0.29441	0.311128	0.26197	0.287966	0.32945	0.253516	0.29784	0.326079	0.382818	0.295138	0.288616	0.287491	0.274083	0.28289	0.261223	0.256741	0.302495	0.280492
42738	0.409634	0.628281	0.420906	0.458403	0.430074	0.407876	0.468499	0.387628	0.676218	0.675033	0.675033	0.401802	0.357569	0.683876	0.675965	0.640822	0.616021	0.26328	0	0.292788	0.298327	0.275307	0.279168	0.315689	0.268302	0.319149	0.262064	0.275742	0.348651	0.308048	0.285221	0.294322	0.306013	0.262269	0.292456	0.360951	0.277497	0.282404	0.328798	0.365324	0.321856	0.273117	0.316143	0.30775	0.268755	0.23883	0.271981	0.309028	0.303332
42739	0.408673	0.645343	0.435072	0.468035	0.433889	0.421555	0.458462	0.377894	0.675198	0.673642	0.673642	0.369735	0.369981	0.682298	0.674591	0.630585	0.618842	0.285603	0.292788	0	0.246341	0.281565	0.246619	0.258246	0.277298	0.321923	0.276529	0.244427	0.357117	0.27508	0.282931	0.272511	0.286051	0.261649	0.241212	0.345984	0.257177	0.282072	0.295152	0.400694	0.334087	0.315322	0.337074	0.3371	0.294981	0.296627	0.209035	0.296413	0.243971
42740	0.415385	0.63656	0.460186	0.489708	0.447961	0.443321	0.464554	0.398524	0.668878	0.667288	0.667288	0.386859	0.372703	0.676166	0.66826	0.632194	0.613202	0.302308	0.298327	0.246341	0	0.306723	0.250298	0.239316	0.294942	0.315037	0.304196	0.270122	0.374727	0.282824	0.275754	0.286333	0.30296	0.285096	0.263179	0.361345	0.258077	0.298578	0.298711	0.415289	0.337472	0.323982	0.344763	0.350411	0.323708	0.315163	0.242436	0.282418	0.266481
42741	0.437302	0.618667	0.405696	0.44474	0.420265	0.413698	0.443323	0.393449	0.673206	0.671332	0.671332	0.410683	0.372949	0.679869	0.67261	0.639373	0.606636	0.287278	0.275307	0.281565	0.306723	0	0.250773	0.311575	0.298716	0.336303	0.286369	0.262087	0.367391	0.30658	0.270921	0.283851	0.305219	0.272727	0.268009	0.338262	0.271082	0.315849	0.340126	0.374613	0.319645	0.306007	0.326979	0.303144	0.28997	0.283758	0.254092	0.320983	0.233766
42742	0.424804	0.626766	0.431568	0.467657	0.425428	0.428621	0.455156	0.384699	0.66901	0.667799	0.667799	0.404004	0.377013	0.676837	0.668752	0.637507	0.609735	0.278075	0.279168	0.246619	0.250298	0.250773	0	0.255722	0.277799	0.331585	0.251373	0.220641	0.35309	0.267528	0.240313	0.256179	0.277756	0.242604	0.242484	0.325165	0.256741	0.276429	0.304381	0.384589	0.317301	0.304149	0.330265	0.325279	0.285388	0.279079	0.211013	0.295209	0.209956
42743	0.430224	0.639582	0.451468	0.486908	0.452672	0.450709	0.466938	0.392027	0.667461	0.665514	0.665514	0.383339	0.375839	0.674767	0.66649	0.630272	0.609777	0.309805	0.315689	0.258246	0.239316	0.311575	0.255722	0	0.297329	0.339028	0.318234	0.286047	0.372456	0.277844	0.278925	0.286107	0.313151	0.27745	0.267857	0.359096	0.261404	0.286846	0.312886	0.422814	0.345149	0.333206	0.34681	0.36037	0.330946	0.320625	0.219463	0.280159	0.282634
42744	0.410553	0.626406	0.426144	0.463763	0.423753	0.436207	0.446895	0.380323	0.675085	0.673203	0.673203	0.391745	0.351271	0.682096	0.67414	0.627886	0.610857	0.24354	0.268302	0.277298	0.294942	0.298716	0.277799	0.297329	0	0.269816	0.279566	0.276366	0.353902	0.287549	0.289101	0.284994	0.313666	0.255411	0.275741	0.33138	0.25305	0.291732	0.318527	0.374261	0.294341	0.261569	0.295695	0.315928	0.279355	0.261496	0.256985	0.301084	0.286873
42745	0.406773	0.636946	0.436288	0.479497	0.448192	0.447884	0.462006	0.396419	0.677285	0.675754	0.675754	0.40354	0.376249	0.6846	0.675994	0.638323	0.611876	0.312027	0.319149	0.321923	0.315037	0.336303	0.331585	0.339028	0.269816	0	0.346197	0.318233	0.399432	0.33915	0.335453	0.342125	0.360491	0.29136	0.344127	0.401833	0.322188	0.331291	0.360253	0.4061	0.313962	0.288043	0.308851	0.330838	0.314696	0.306753	0.302119	0.33257	0.326128
42747	0.410954	0.625437	0.429861	0.457105	0.421963	0.42688	0.458939	0.384785	0.676409	0.675223	0.675223	0.399059	0.364955	0.683741	0.67581	0.639764	0.613337	0.285111	0.262064	0.276529	0.304196	0.286369	0.251373	0.318234	0.279566	0.346197	0	0.250588	0.357688	0.29549	0.281142	0.28025	0.280873	0.281043	0.262722	0.337605	0.283385	0.268651	0.311519	0.37452	0.318045	0.309342	0.331106	0.322944	0.277949	0.276851	0.265723	0.301748	0.270059
42748	0.422967	0.626233	0.419467	0.465477	0.412531	0.430096	0.456558	0.380431	0.672293	0.671097	0.671097	0.39121	0.3631	0.68002	0.672037	0.637719	0.608374	0.261372	0.275742	0.244427	0.270122	0.262087	0.220641	0.286047	0.276366	0.318233	0.250588	0	0.330648	0.276198	0.246394	0.266277	0.2676	0.248723	0.231198	0.316428	0.260717	0.283041	0.292561	0.385567	0.315299	0.297555	0.317136	0.304364	0.303988	0.27765	0.226603	0.294436	0.222001
42749	0.483751	0.581155	0.431239	0.41363	0.424629	0.455154	0.440576	0.437761	0.679438	0.678626	0.678626	0.461565	0.42957	0.687204	0.679192	0.553818	0.568491	0.359555	0.348651	0.357117	0.374727	0.367391	0.35309	0.372456	0.353902	0.399432	0.357688	0.330648	0	0.309317	0.319808	0.311844	0.323671	0.308096	0.31006	0.298606	0.30775	0.328587	0.329011	0.339735	0.39297	0.37509	0.404307	0.406425	0.37833	0.344752	0.333949	0.376543	0.358285
42750	0.40959	0.646039	0.457359	0.486415	0.444561	0.445908	0.465921	0.393884	0.677174	0.675982	0.675982	0.387583	0.376536	0.684872	0.676919	0.641968	0.624428	0.294344	0.308048	0.27508	0.282824	0.30658	0.267528	0.277844	0.287549	0.33915	0.29549	0.276198	0.309317	0	0.212293	0.203125	0.229369	0.227438	0.209836	0.302939	0.203931	0.243199	0.231205	0.415295	0.342174	0.327606	0.356669	0.346398	0.326662	0.315629	0.255879	0.287801	0.286831
42751	0.416487	0.639271	0.433872	0.471847	0.442985	0.432553	0.468688	0.393621	0.67711	0.675591	0.675591	0.391492	0.378932	0.684037	0.676516	0.645227	0.617389	0.276205	0.285221	0.282931	0.275754	0.270921	0.240313	0.278925	0.289101	0.335453	0.281142	0.246394	0.319808	0.212293	0	0.205574	0.250098	0.244777	0.197646	0.322214	0.225627	0.252581	0.243585	0.401226	0.331731	0.312618	0.335292	0.338376	0.309944	0.290347	0.238717	0.289372	0.268454
42752	0.423466	0.637991	0.450327	0.483146	0.442308	0.437738	0.468845	0.399927	0.676609	0.675072	0.675072	0.396	0.373794	0.683282	0.676008	0.644686	0.61853	0.29441	0.294322	0.272511	0.286333	0.283851	0.256179	0.286107	0.284994	0.342125	0.28025	0.266277	0.311844	0.203125	0.205574	0	0.234751	0.222132	0.201557	0.313711	0.216107	0.246371	0.253376	0.406111	0.340156	0.314701	0.356436	0.344366	0.314534	0.313666	0.250597	0.293265	0.275538
42753	0.429443	0.636121	0.451115	0.484339	0.44746	0.43964	0.464936	0.420446	0.681676	0.679822	0.679822	0.408501	0.390906	0.687532	0.68074	0.637411	0.619686	0.311128	0.306013	0.286051	0.30296	0.305219	0.277756	0.313151	0.313666	0.360491	0.280873	0.2676	0.323671	0.229369	0.250098	0.234751	0	0.262805	0.222716	0.319244	0.245231	0.252708	0.24502	0.403708	0.357721	0.335598	0.351451	0.34484	0.332087	0.311644	0.273903	0.325278	0.296797
42754	0.418714	0.623552	0.418067	0.454301	0.400215	0.433183	0.43167	0.348006	0.673298	0.672097	0.672097	0.384137	0.326601	0.680726	0.673042	0.632484	0.606505	0.26197	0.262269	0.261649	0.285096	0.272727	0.242604	0.27745	0.255411	0.29136	0.281043	0.248723	0.308096	0.227438	0.244777	0.222132	0.262805	0	0.244914	0.307463	0.227838	0.262654	0.278125	0.369085	0.295195	0.260938	0.313181	0.32003	0.274169	0.268331	0.237505	0.293359	0.270948
42755	0.416183	0.629739	0.423373	0.465038	0.430384	0.427524	0.461226	0.391256	0.67644	0.674901	0.674901	0.383798	0.371514	0.683793	0.675839	0.63604	0.614347	0.287966	0.292456	0.241212	0.263179	0.268009	0.242484	0.267857	0.275741	0.344127	0.262722	0.231198	0.31006	0.209836	0.197646	0.201557	0.222716	0.244914	0	0.298608	0.208943	0.240081	0.212281	0.397445	0.327832	0.312236	0.349908	0.333957	0.305672	0.292325	0.234538	0.275139	0.250993
42756	0.491116	0.583649	0.447492	0.440924	0.43539	0.461181	0.449818	0.452177	0.681564	0.680764	0.680764	0.473295	0.434466	0.688911	0.681657	0.580587	0.567926	0.32945	0.360951	0.345984	0.361345	0.338262	0.325165	0.359096	0.33138	0.401833	0.337605	0.316428	0.298606	0.302939	0.322214	0.313711	0.319244	0.307463	0.298608	0	0.270373	0.337783	0.3381	0.365161	0.389201	0.387487	0.389955	0.399302	0.37225	0.353535	0.314615	0.365587	0.335167
42757	0.426212	0.635175	0.433518	0.470784	0.438897	0.434903	0.45513	0.403413	0.683104	0.681948	0.681948	0.405259	0.374492	0.690241	0.682857	0.641975	0.619088	0.253516	0.277497	0.257177	0.258077	0.271082	0.256741	0.261404	0.25305	0.322188	0.283385	0.260717	0.30775	0.203931	0.225627	0.216107	0.245231	0.227838	0.208943	0.270373	0	0.245579	0.251189	0.392894	0.317926	0.311807	0.326014	0.332214	0.302697	0.295245	0.228021	0.285658	0.269276
42759	0.404428	0.641494	0.434981	0.473649	0.436016	0.429225	0.45682	0.397488	0.683727	0.682213	0.682213	0.387001	0.364253	0.690928	0.682786	0.632794	0.619775	0.29784	0.282404	0.282072	0.298578	0.315849	0.276429	0.286846	0.291732	0.331291	0.268651	0.283041	0.328587	0.243199	0.252581	0.246371	0.252708	0.262654	0.240081	0.337783	0.245579	0	0.262171	0.397771	0.333836	0.317638	0.334959	0.34061	0.304498	0.285658	0.261477	0.293397	0.300351
42760	0.399927	0.649378	0.460437	0.494595	0.447268	0.445364	0.474019	0.403566	0.675039	0.673496	0.673496	0.387368	0.388317	0.682085	0.674437	0.630422	0.618789	0.326079	0.328798	0.295152	0.298711	0.340126	0.304381	0.312886	0.318527	0.360253	0.311519	0.292561	0.329011	0.231205	0.243585	0.253376	0.24502	0.278125	0.212281	0.3381	0.251189	0.262171	0	0.43204	0.361101	0.339111	0.361446	0.370018	0.349741	0.336708	0.28371	0.305512	0.312165
42761	0.518447	0.550407	0.422605	0.404417	0.437583	0.448613	0.45308	0.468254	0.685891	0.684799	0.684799	0.504331	0.450318	0.692959	0.685006	0.567847	0.561155	0.382818	0.365324	0.400694	0.415289	0.374613	0.384589	0.422814	0.374261	0.4061	0.37452	0.385567	0.339735	0.415295	0.401226	0.406111	0.403708	0.369085	0.397445	0.365161	0.392894	0.397771	0.43204	0	0.396528	0.376483	0.39396	0.415431	0.352941	0.365002	0.375044	0.428766	0.398556
42762	0.426189	0.620561	0.423156	0.46372	0.440345	0.448592	0.459947	0.405376	0.673395	0.671863	0.671863	0.412265	0.36554	0.680405	0.67211	0.633918	0.605068	0.295138	0.321856	0.334087	0.337472	0.319645	0.317301	0.345149	0.294341	0.313962	0.318045	0.315299	0.39297	0.342174	0.331731	0.340156	0.357721	0.295195	0.327832	0.389201	0.317926	0.333836	0.361101	0.396528	0	0.250489	0.303505	0.30394	0.296534	0.296212	0.298667	0.349366	0.327477
42763	0.39729	0.627988	0.425235	0.467178	0.429476	0.43427	0.453496	0.386255	0.676417	0.674882	0.674882	0.388261	0.360344	0.683418	0.675471	0.634507	0.612496	0.288616	0.273117	0.315322	0.323982	0.306007	0.304149	0.333206	0.261569	0.288043	0.309342	0.297555	0.37509	0.327606	0.312618	0.314701	0.335598	0.260938	0.312236	0.387487	0.311807	0.317638	0.339111	0.376483	0.250489	0	0.288762	0.309848	0.258681	0.261551	0.28014	0.323484	0.318355
42764	0.415007	0.631496	0.437649	0.481013	0.438144	0.431011	0.466424	0.40093	0.68169	0.679866	0.679866	0.429518	0.37359	0.687124	0.680092	0.642568	0.614583	0.287491	0.316143	0.337074	0.344763	0.326979	0.330265	0.34681	0.295695	0.308851	0.331106	0.317136	0.404307	0.356669	0.335292	0.356436	0.351451	0.313181	0.349908	0.389955	0.326014	0.334959	0.361446	0.39396	0.303505	0.288762	0	0.294405	0.299139	0.269525	0.310877	0.338686	0.339121
42765	0.405259	0.623065	0.433471	0.481881	0.436093	0.437521	0.473318	0.402518	0.673062	0.671179	0.671179	0.410028	0.356403	0.679757	0.672118	0.644974	0.617581	0.274083	0.30775	0.3371	0.350411	0.303144	0.325279	0.36037	0.315928	0.330838	0.322944	0.304364	0.406425	0.346398	0.338376	0.344366	0.34484	0.32003	0.333957	0.399302	0.332214	0.34061	0.370018	0.415431	0.30394	0.309848	0.294405	0	0.305295	0.291476	0.317736	0.348037	0.327967
42766	0.408911	0.619111	0.414092	0.453276	0.417105	0.406632	0.442002	0.377055	0.678968	0.677461	0.677461	0.383225	0.343773	0.686161	0.677694	0.63716	0.614557	0.28289	0.268755	0.294981	0.323708	0.28997	0.285388	0.330946	0.279355	0.314696	0.277949	0.303988	0.37833	0.326662	0.309944	0.314534	0.332087	0.274169	0.305672	0.37225	0.302697	0.304498	0.349741	0.352941	0.296534	0.258681	0.299139	0.305295	0	0.256599	0.278378	0.318752	0.294387
42767	0.395264	0.618984	0.399859	0.4501	0.416843	0.409664	0.442935	0.370575	0.673262	0.67172	0.67172	0.395022	0.34742	0.680651	0.673007	0.629466	0.608857	0.261223	0.23883	0.296627	0.315163	0.283758	0.279079	0.320625	0.261496	0.306753	0.276851	0.27765	0.344752	0.315629	0.290347	0.313666	0.311644	0.268331	0.292325	0.353535	0.295245	0.285658	0.336708	0.365002	0.296212	0.261551	0.269525	0.291476	0.256599	0	0.267864	0.315971	0.290769
42772	0.417873	0.622774	0.420574	0.454607	0.420885	0.426927	0.440562	0.382375	0.669469	0.667898	0.667898	0.389719	0.358159	0.677014	0.668858	0.628384	0.605248	0.256741	0.271981	0.209035	0.242436	0.254092	0.211013	0.219463	0.256985	0.302119	0.265723	0.226603	0.333949	0.255879	0.238717	0.250597	0.273903	0.237505	0.234538	0.314615	0.228021	0.261477	0.28371	0.375044	0.298667	0.28014	0.310877	0.317736	0.278378	0.267864	0	0.267857	0.23308
42969	0.403095	0.638807	0.451557	0.497032	0.445694	0.442703	0.482005	0.389033	0.670283	0.668704	0.668704	0.391033	0.371536	0.677861	0.669669	0.638368	0.615296	0.302495	0.309028	0.296413	0.282418	0.320983	0.295209	0.280159	0.301084	0.33257	0.301748	0.294436	0.376543	0.287801	0.289372	0.293265	0.325278	0.293359	0.275139	0.365587	0.285658	0.293397	0.305512	0.428766	0.349366	0.323484	0.338686	0.348037	0.318752	0.315971	0.267857	0	0.309625
42983	0.42183	0.627651	0.433125	0.470432	0.426408	0.425784	0.44898	0.387748	0.664209	0.662966	0.662966	0.386214	0.365563	0.672578	0.663943	0.630486	0.613337	0.280492	0.303332	0.243971	0.266481	0.233766	0.209956	0.282634	0.286873	0.326128	0.270059	0.222001	0.358285	0.286831	0.268454	0.275538	0.296797	0.270948	0.250993	0.335167	0.269276	0.300351	0.312165	0.398556	0.327477	0.318355	0.339121	0.327967	0.294387	0.290769	0.23308	0.309625	0
42984	0.423846	0.640097	0.446026	0.484879	0.434536	0.449567	0.479798	0.398969	0.677801	0.675911	0.675911	0.404372	0.377471	0.684481	0.67685	0.630428	0.618705	0.319149	0.321852	0.29428	0.300551	0.317045	0.287156	0.294256	0.302937	0.361215	0.306233	0.275674	0.325973	0.229702	0.229535	0.233698	0.236577	0.256482	0.196525	0.314586	0.25548	0.257466	0.219731	0.420548	0.346771	0.330405	0.356958	0.357116	0.337594	0.32419	0.273913	0.302745	0.300311
43340	0.41925	0.626946	0.427926	0.467576	0.439288	0.425487	0.45393	0.393353	0.668765	0.667544	0.667544	0.392377	0.388054	0.676312	0.668504	0.635371	0.613383	0.286207	0.290012	0.268119	0.298676	0.24119	0.229671	0.299729	0.297163	0.33031	0.278599	0.230281	0.360406	0.306445	0.265552	0.273297	0.30246	0.274785	0.260458	0.337358	0.269742	0.306708	0.328539	0.405951	0.32096	0.306513	0.335799	0.317651	0.3	0.29709	0.241338	0.322989	0.228274
43341	0.427039	0.610404	0.416812	0.460693	0.433112	0.421511	0.457884	0.389193	0.659378	0.658117	0.658117	0.410733	0.371355	0.667181	0.659109	0.639566	0.60207	0.281884	0.28764	0.271868	0.298252	0.280534	0.248141	0.297329	0.301297	0.331073	0.278231	0.247358	0.353304	0.282201	0.269915	0.27294	0.296809	0.267683	0.251878	0.324016	0.277454	0.297045	0.301764	0.385492	0.324254	0.303483	0.316045	0.31656	0.29376	0.279599	0.261774	0.279106	0.264085
43342	0.40823	0.631071	0.418507	0.467134	0.430482	0.438517	0.463357	0.38846	0.672088	0.670879	0.670879	0.393961	0.369282	0.680236	0.67183	0.64271	0.616199	0.273713	0.280156	0.278436	0.293495	0.276366	0.235224	0.309091	0.287427	0.322925	0.254157	0.240016	0.357143	0.29274	0.279691	0.280798	0.305235	0.266037	0.252188	0.339443	0.275889	0.311482	0.316635	0.401445	0.296183	0.30408	0.317329	0.300534	0.299504	0.291988	0.267611	0.301012	0.246521
43343	0.416364	0.64626	0.445367	0.48008	0.431698	0.427721	0.460441	0.383648	0.682162	0.680996	0.680996	0.379145	0.356901	0.689031	0.681913	0.641018	0.619989	0.293779	0.289709	0.290157	0.301096	0.294343	0.278447	0.297498	0.288984	0.337879	0.276863	0.269606	0.302343	0.212469	0.211864	0.215886	0.231048	0.236948	0.21087	0.318808	0.216633	0.236275	0.23572	0.398686	0.32782	0.313484	0.347505	0.333959	0.309478	0.294208	0.262282	0.304602	0.28158
43344	0.4216	0.633822	0.440398	0.475091	0.422847	0.434242	0.461694	0.379361	0.677922	0.676747	0.676747	0.398919	0.356425	0.685519	0.677327	0.637673	0.618073	0.293916	0.281962	0.281629	0.286552	0.302825	0.264056	0.299575	0.278594	0.335712	0.269786	0.259907	0.292811	0.217092	0.217131	0.219718	0.244453	0.224269	0.220523	0.325496	0.221866	0.236312	0.246239	0.386262	0.32513	0.303749	0.33922	0.338644	0.297913	0.283186	0.252465	0.297402	0.285162
43345	0.426894	0.622929	0.431959	0.47655	0.434571	0.445619	0.459143	0.399711	0.669529	0.667973	0.667973	0.405	0.363703	0.677001	0.668924	0.636124	0.610748	0.268714	0.271743	0.288708	0.317679	0.289006	0.280474	0.312214	0.266357	0.298969	0.296678	0.284299	0.374108	0.309133	0.295567	0.304613	0.322411	0.27315	0.295629	0.358065	0.288071	0.309405	0.335327	0.383901	0.298794	0.285769	0.308352	0.31514	0.278732	0.286206	0.263938	0.313336	0.287524
43346	0.414119	0.625709	0.419185	0.457056	0.416667	0.433798	0.458899	0.382538	0.680345	0.678478	0.678478	0.402758	0.357009	0.686925	0.679058	0.626718	0.610775	0.288684	0.260166	0.302344	0.328071	0.320166	0.30687	0.338544	0.254646	0.309854	0.292427	0.29766	0.35649	0.318813	0.308924	0.312933	0.328892	0.280626	0.299961	0.369903	0.306122	0.303362	0.333713	0.370605	0.308248	0.269791	0.29924	0.325292	0.286816	0.254639	0.282192	0.320463	0.308846
43347	0.403197	0.631705	0.432815	0.464428	0.435996	0.440124	0.455436	0.402753	0.683489	0.681653	0.681653	0.412017	0.373294	0.689934	0.682219	0.638154	0.6142	0.28265	0.298239	0.311898	0.319263	0.316006	0.305945	0.322778	0.276423	0.308251	0.312405	0.309029	0.39027	0.322273	0.304133	0.330438	0.330317	0.288528	0.306248	0.383032	0.304547	0.304415	0.341948	0.386183	0.302194	0.267787	0.259645	0.329232	0.295817	0.287634	0.295997	0.337879	0.321347
43348	0.392739	0.628587	0.423693	0.454881	0.416785	0.433818	0.446185	0.404572	0.682078	0.68023	0.68023	0.408127	0.36967	0.688911	0.681144	0.630705	0.607184	0.309641	0.301916	0.317552	0.326179	0.312664	0.307021	0.329649	0.2861	0.309342	0.305747	0.29981	0.373516	0.327869	0.306494	0.320762	0.325749	0.296839	0.315105	0.380171	0.312738	0.30814	0.33434	0.371548	0.315393	0.236327	0.249805	0.315234	0.277842	0.263959	0.288484	0.330153	0.324365
43349	0.418779	0.628389	0.438674	0.474254	0.438105	0.43844	0.455246	0.393128	0.678369	0.676859	0.676859	0.409317	0.359911	0.685577	0.677094	0.638459	0.611521	0.285118	0.307634	0.303763	0.313718	0.306831	0.296674	0.321077	0.269676	0.27722	0.317771	0.300415	0.386572	0.322483	0.317146	0.321778	0.334205	0.271108	0.313636	0.364932	0.302317	0.307368	0.339538	0.392003	0.258089	0.232079	0.286576	0.296604	0.289125	0.281561	0.273994	0.326013	0.308857
43350	0.415791	0.646248	0.445783	0.479325	0.444212	0.441796	0.470094	0.394438	0.677891	0.676363	0.676363	0.380499	0.352853	0.684855	0.677293	0.639823	0.62985	0.313681	0.314405	0.328095	0.340442	0.322351	0.328829	0.342554	0.306575	0.297798	0.333459	0.321778	0.40994	0.344554	0.341409	0.344996	0.357808	0.301618	0.341381	0.408357	0.325114	0.343096	0.365492	0.426396	0.323198	0.29505	0.328742	0.314815	0.304827	0.312928	0.30967	0.341815	0.322053
43351	0.414528	0.640998	0.446122	0.478046	0.44456	0.444826	0.46521	0.411765	0.683774	0.682622	0.682622	0.4175	0.384954	0.691217	0.682845	0.627078	0.622658	0.327103	0.330448	0.340288	0.348697	0.349008	0.332088	0.343278	0.265131	0.217023	0.345421	0.327593	0.404795	0.340892	0.347037	0.343222	0.354803	0.314787	0.334592	0.401547	0.332831	0.338783	0.363097	0.414485	0.333953	0.30834	0.321402	0.35709	0.324091	0.311836	0.318234	0.35128	0.333584
43352	0.381505	0.647578	0.457498	0.482644	0.44847	0.459413	0.470268	0.414839	0.677394	0.675146	0.675146	0.39978	0.39608	0.684102	0.67609	0.618182	0.616874	0.342975	0.355773	0.35458	0.369178	0.370125	0.355381	0.373589	0.329901	0.366704	0.355204	0.350936	0.42068	0.343164	0.342502	0.356765	0.351628	0.348617	0.350038	0.417373	0.359398	0.353099	0.356981	0.455156	0.360193	0.346737	0.345265	0.360729	0.349925	0.327231	0.337533	0.36305	0.363227
[truncated: 14 more columns]
